# Supplementary material for: Genome-wide identification and expression analysis of glutathione S-transferase gene family to reveal their role in cold stress response in cucumber
Source: Front Genet. 2022 Sep 29;13:1009883. doi: 10.3389/fgene.2022.1009883 (PMC9556972; doi:10.3389/fgene.2022.1009883)
Supplement: Supplementary file 1 [file Table2.XLSX]

## Sheet: Sheet1
Organism	Subfamily	Name	Gene ID	Chromosome Location	Strand	Theoretical PI	Molecular Weight	NO. of amino acid	Subcellular Location	Molecular function
Cucumis sativus L	Subfamily	CsGSTU1	CsaV3_3G009990	Chr3 : 8073072 .. 8078476	-	5.18	43794.6	380	Cytoplasma, Cytoplasmb	Glutathione transferase activity
		CsGSTU2	CsaV3_4G025760	Chr4 : 15155505 .. 15156403	-	5.41	25127.9	219	Chloroplasta,Cytoplasmb	Glutathione transferase activity
		CsGSTU3	CsaV3_4G025630	Chr4 : 15091032 .. 15093008	+	5.26	24582.6	218	Cytoplasma, Cytoplasmb	Glutathione transferase activity
		CsGSTU4	CsaV3_4G025650	Chr4 : 15098037 .. 15099311	+	5.39	26006.7	224	Chloroplasta,Cytoplasmb	Glutathione transferase activity
		CsGSTU5	CsaV3_4G025680	Chr4 : 15111249 .. 15112010	+	6.23	25588.5	222	Cytoplasma, Cytoplasmb	Glutathione transferase activity
		CsGSTU6	CsaV3_4G025770	Chr4 : 15158782 .. 15165465	-	6.23	25646.60	222	Cytoplasma, Cytoplasmb	Glutathione transferase activity
		CsGSTU7	CsaV3_4G025690	Chr4 : 15113056 .. 15113853	+	5.23	25217.9	219	Chloroplasta,Cytoplasmb	Glutathione transferase activity
		CsGSTU8	CsaV3_4G025660	Chr4 : 15100702 .. 15104888	+	5.64	25487.2	224	Chloroplasta,Cytoplasmb	Glutathione transferase activity
		CsGSTU9	CsaV3_1G005440	Chr1 : 3551371 .. 3552181	+	5.47	26973.5	234	Cytoplasma, Cytoplasmb	Glutathione transferase activity
		CsGSTU10	CsaV3_1G005450	Chr1 : 3552639 .. 3552872	+	5.2	8630.13	77	Chloroplasta, NAb	NA
		CsGSTU11	CsaV3_3G011460	Chr3 : 8982297 .. 8983619	+	5.54	25990.2	224	Chloroplasta,Cytoplasmb	Glutathione transferase activity
		CsGSTU12	CsaV3_4G025750	Chr4 : 15153192 .. 15154275	-	8.46	25629.8	222	Cytoplasma, Cytoplasmb	Glutathione transferase activity
		CsGSTU13	CsaV3_1G004150	Chr1 : 2594894 .. 2596839	-	5.19	25612.44	224	Chloroplasta,Cytoplasmb	Glutathione transferase activity
		CsGSTU14	CsaV3_3G011450	Chr3 : 8980126 .. 8981653	-	5.41	26167.1	225	Chloroplasta,Cytoplasmb	Glutathione transferase activity
		CsGSTU15	CsaV3_3G011430	Chr3 : 8974326 .. 8975451	+	5.84	25548.4	223	Cytoplasma, Cytoplasmb	Glutathione transferase activity
		CsGSTU16	CsaV3_3G011470	Chr3 : 8987537 .. 8989787	+	5.25	54780.3	476	Chloroplasta,Cytoplasmb	Glutathione transferase activity
		CsGSTU17	CsaV3_4G025640	Chr4 : 15093556 .. 15095737	+	5.48	21511.8	188	Chloroplasta,Cytoplasmb	Glutathione transferase activity
		CsGSTU18	CsaV3_1G005420	Chr1 : 3546059 .. 3550346	+	5.34	27118.7	235	Chloroplasta,Cytoplasmb	Glutathione transferase activity
		CsGSTU19	CsaV3_5G020500	Chr5 : 15390580 .. 15391982	-	5.51	25669.6	224	Cytoplasma, NAb	Glutathione transferase activity
		CsGSTU20	CsaV3_4G007720	Chr4 : 5329651 .. 5337037	-	5.45	25220.2	219	Cytoplasma, Cytoplasmb	Glutathione transferase activity
		CsGSTU21	CsaV3_4G007700	Chr4 : 5309846 .. 5311663	-	5.74	25268.5	218	Cytoplasma, Cytoplasmb	Glutathione transferase activity
		CsGSTU22	CsaV3_4G007690	Chr4 : 5302051 .. 5304671	-	6.96	21214.7	179	Chloroplasta,Cytoplasmb	Glutathione transferase activity
	F	CsGSTF1	CsaV3_2G024500	Chr2 : 16980543 .. 16981391	+	5.88	24891.29	220	Chloroplasta,Cytoplasmb	Glutathione binding/ Glutathione transferase activity
		CsGSTF2	CsaV3_7G029060	Chr7 : 18391662 .. 18393617	+	5.98	23957.5	215	Chloroplasta,Cytoplasmb	Glutathione binding/ Glutathione transferase activity
		CsGSTF3	CsaV3_7G029050	Chr7 : 18388904 .. 18390158	-	5.96	20160.2	181	Cytoplasma, Cytoplasmb	Glutathione binding/ Glutathione transferase activity
		CsGSTF4	CsaV3_7G029040	Chr7 : 18386564 .. 18388416	+	6.45	24051.5	216	Chloroplasta,Cytoplasmb	Glutathione binding/ Glutathione transferase activity
	L	CsGSTL1	CsaV3_5G006450	Chr5 : 4299122 .. 4305918	-	6.77	33810.4	299	Chloroplasta, Peroxisomeb	Glutathione transferase activity
		CsGSTL2	CsaV3_3G035330	Chr3 : 29660892 .. 29664112	+	5.73	27060.9	236	Cytoplasma, NAb	Glutathione transferase activity
		CsGSTL3	CsaV3_3G035360	Chr3 : 29677457 .. 29680745	+	5.2	27494.5	241	Chloroplasta, NAb	Glutathione transferase activity
		CsGSTL4	CsaV3_3G035350	Chr3 : 29669445 .. 29675299	+	6.77	46154.5	403	Chloroplasta, NAb	Glutathione transferase activity
	Z	CsGSTZ1	CsaV3_2G019530	Chr2 : 15513714 .. 15515957	-	5.07	24801.7	220	Chloroplasta, Cytoplasmb	Glutathione transferase activity /Maleylacetoacetate isomerase activity
		CsGSTZ2	CsaV3_2G019500	Chr2 : 15494439 .. 15498052	-	6.44	24888.5	222	Chloroplasta, Cytoplasmb	Glutathione transferase activity/ Maleylacetoacetate isomerase activity
		CsGSTZ3	CsaV3_3G009690	Chr3 : 7891319 .. 7894985	+	5.05	25877.5	229	Chloroplasta, Cytoplasmb	Glutathione transferase activity/ Maleylacetoacetate isomerase activity
	T	CsGSTT1	CsaV3_4G006000	Chr4 : 3958161 .. 3961178	+	9.27	27051.7	238	Chloroplasta, Cytoplasmb	Glutathione transferase activity
	TCHQD	CsTCHQD1	CsaV3_4G028000	Chr4 : 17398529 .. 17402133	+	9.14	31460.4	267	Chloroplasta, NAb	Glutathione transferase activity
	DHAR	CsDHAR1	CsaV3_5G006680	Chr5 : 4484418 .. 4489227	+	6.18	23744.5	213	Chloroplasta, NAb	Glutathione transferase activity/ Glutathione dehydrogenase (ascorbate) activity
		CsDHAR2	CsaV3_3G020840	Chr3 : 17117911 .. 17130463	-	9.11	36636	328	Chloroplasta, NAb	Glutathione transferase activity
	EF1G	CsEF1G1	CsaV3_3G006520	Chr3 : 5678932 .. 5681941	-	5.43	46342	410	Chloroplasta, NAb	Glutathione transferase activity/ Translation elongation factor activity
		CsEF1G2	CsaV3_3G006530	Chr3 : 5682858 .. 5685853	-	5.59	46285.2	409	Mitochondriona, NAb	Glutathione transferase activity/ Translation elongation factor activity
	GHR	CsGHR1	CsaV3_1G046320	Chr1 : 32138816 .. 3214144	+	6.02	37388.1	325	Chloroplasta, Cytoplasmb	Glutathione transferase activity
		CsGHR2	CsaV3_3G028320	Chr3 : 24781071 .. 24789451	+	8.57	45940.7	413	Nucleusa, Cytoplasmb	Glutathione transferase activity
		CsGHR3	CsaV3_2G024290	Chr2 : 16847868 .. 16851977	+	9.4	36464.7	322	Chloroplasta, Membraneb	Glutathione-disulfide reductase (NADPH) activity/ Prostaglandin-E synthase activity
		CsGHR4	CsaV3_1G004390	Chr1 : 2758440 .. 2763313	-	8.83	36925.8	328	Chloroplasta, Membraneb	Glutathione-disulfide reductase (NADPH) activity/ Prostaglandin-E synthase activity
	GST2N	CsGST2N1	CsaV3_2G033100	Chr2 : 21956259 .. 21973814	-	8.53	40045.3	355	Chloroplasta, NAb	Glutathione-disulfide reductase (NADPH) activity
		CsGST2N2	CsaV3_3G037310	Chr3 : 30837202 .. 30846069	+	8.6	37510.2	338	Chloroplasta, NAb	Glutathione-disulfide reductase (NADPH) activity
	MGST	CsMGST1	CsaV3_5G023890	Chr5 : 18369259 .. 18370795	-	9.66	16486.8	145	Plasma membranea, Endoplasmic reticulum/ Nuclear envelopeb	Glutathione transferase activity/ Glutathione peroxidase activity
