# Supplementary material for: Genome-wide identification and expression analysis of glutathione S-transferase gene family to reveal their role in cold stress response in cucumber
Source: Front Genet. 2022 Sep 29;13:1009883. doi: 10.3389/fgene.2022.1009883 (PMC9556972; doi:10.3389/fgene.2022.1009883)
Supplement: Supplementary file 2 [file Table3.XLSX]

## Sheet: L0_VS._L3 GO Enrichment
Gene_ID	Gene_name	GO_ID	GO_Term	GO_function
CsaV3_3G009990	CsGSTU1	GO:0005515	protein binding	molecular_function
CsaV3_4G025650	CsGSTU4	GO:0005515	protein binding	molecular_function
CsaV3_4G025680	CsGSTU5	GO:0005515	protein binding	molecular_function
CsaV3_4G025770	CsGSTU6	GO:0005515	protein binding	molecular_function
CsaV3_1G005440	CsGSTU9	GO:0005515	protein binding	molecular_function
CsaV3_4G025750	CsGSTU12	GO:0005515	protein binding	molecular_function
CsaV3_3G011470	CsGSTU16	GO:0005515	protein binding	molecular_function
CsaV3_1G005420	CsGSTU18	GO:0005515	protein binding	molecular_function
CsaV3_7G029060	CsGSTF2	GO:0005515	protein binding	molecular_function
CsaV3_2G019530	CsGSTZ1	GO:0003824	catalytic activity	molecular_function
CsaV3_1G046320	CsGHR1	GO:0004364	glutathione transferase activity	molecular_function
CsaV3_2G024290	CsGHR3	GO:0045454	cell redox homeostasis	biological_process
CsaV3_1G004390	CsGHR4	GO:0045454	cell redox homeostasis	biological_process

## Sheet: L0_VS._L12 GO Enrichment
Gene_ID	Gene_name	GO_ID	GO_Term	GO_function
CsaV3_3G009990	CsGSTU1	GO:0005515	protein binding	molecular_function
CsaV3_4G025760	CsGSTU2	GO:0005515	protein binding	molecular_function
CsaV3_4G025680	CsGSTU5	GO:0005515	protein binding	molecular_function
CsaV3_4G025770	CsGSTU6	GO:0005515	protein binding	molecular_function
CsaV3_4G025690	CsGSTU7	GO:0005515	protein binding	molecular_function
CsaV3_1G005440	CsGSTU9	GO:0005515	protein binding	molecular_function
CsaV3_3G011460	CsGSTU11	GO:0005515	protein binding	molecular_function
CsaV3_4G025750	CsGSTU12	GO:0005515	protein binding	molecular_function
CsaV3_1G004150	CsGSTU13	GO:0005515	protein binding	molecular_function
CsaV3_3G011450	CsGSTU14	GO:0005515	protein binding	molecular_function
CsaV3_1G005420	CsGSTU18	GO:0005515	protein binding	molecular_function
CsaV3_4G007700	CsGSTU21	GO:0005515	protein binding	molecular_function
CsaV3_4G007690	CsGSTU22	GO:0005515	protein binding	molecular_function
CsaV3_2G024500	CsGSTF1	GO:0005515	protein binding	molecular_function
CsaV3_3G035350	CsGSTL4	GO:0005515	protein binding	molecular_function
CsaV3_3G009690	CsGSTZ3	GO:0003824	catalytic activity	molecular_function
CsaV3_1G046320	CsGHR1	GO:0004364	glutathione transferase activity	molecular_function
CsaV3_2G024290	CsGHR3	GO:0045454	cell redox homeostasis	biological_process
CsaV3_1G004390	CsGHR4	GO:0045454	cell redox homeostasis	biological_process

## Sheet: L0_VS._L24 GO Enrichment
Gene_ID	Gene_name	GO_ID	GO_Term	GO_function
CsaV3_4G025760	CsGSTU2	GO:0005515	protein binding	molecular_function
CsaV3_4G025680	CsGSTU5	GO:0005515	protein binding	molecular_function
CsaV3_4G025770	CsGSTU6	GO:0005515	protein binding	molecular_function
CsaV3_4G025690	CsGSTU7	GO:0005515	protein binding	molecular_function
CsaV3_1G005440	CsGSTU9	GO:0005515	protein binding	molecular_function
CsaV3_3G011460	CsGSTU11	GO:0005515	protein binding	molecular_function
CsaV3_4G025750	CsGSTU12	GO:0005515	protein binding	molecular_function
CsaV3_3G011450	CsGSTU14	GO:0005515	protein binding	molecular_function
CsaV3_1G005420	CsGSTU18	GO:0005515	protein binding	molecular_function
CsaV3_4G007720	CsGSTU20	GO:0005515	protein binding	molecular_function
CsaV3_4G007690	CsGSTU22	GO:0005515	protein binding	molecular_function
CsaV3_7G029060	CsGSTF2	GO:0005515	protein binding	molecular_function
CsaV3_3G009690	CsaGSTZ3	GO:0005515	protein binding	molecular_function
CsaV3_4G028000	CsaTCHQD1	GO:0005515	protein binding	molecular_function
CsaV3_1G046320	CsaGHR1	GO:0005515	protein binding	molecular_function
CsaV3_2G024290	CsaGHR3	GO:0045454	cell redox homeostasis	biological_process
