# Supplementary material for: Genome-wide identification and expression analysis of glutathione S-transferase gene family to reveal their role in cold stress response in cucumber
Source: Front Genet. 2022 Sep 29;13:1009883. doi: 10.3389/fgene.2022.1009883 (PMC9556972; doi:10.3389/fgene.2022.1009883)
Supplement: Supplementary file 4 [file Table4.XLSX]

## Sheet: L0_VS._L3 KEGG Enrichment
Gene_ID	Gene_Name	Transcript_ID	GO	KEGG	KO_ENTRY	EC
CsaV3_3G009990	CsGSTU1	CsaV3_3G009990.1	GO:0005515(protein binding)	00480(Glutathione metabolism)	K00799	EC:2.5.1.18
CsaV3_4G025650	CsGSTU4	CsaV3_4G025650.1	GO:0005515(protein binding)	00480(Glutathione metabolism)	K00799	EC:2.5.1.18
CsaV3_4G025680	CsGSTU5	CsaV3_4G025680.1	GO:0005515(protein binding)	00480(Glutathione metabolism)	K00799	EC:2.5.1.18
CsaV3_4G025770	CsGSTU6	CsaV3_4G025770.1	GO:0005515(protein binding)	00480(Glutathione metabolism)	K00799	EC:2.5.1.18
CsaV3_1G005440	CsGSTU9	CsaV3_1G005440.1	GO:0005515(protein binding)	00480(Glutathione metabolism)	K00799	EC:2.5.1.18
CsaV3_4G025750	CsGSTU12	CsaV3_4G025750.1	GO:0005515(protein binding)	00480(Glutathione metabolism)	K00799	EC:2.5.1.18
CsaV3_3G011470	CsGSTU16	CsaV3_3G011470.1	GO:0005515(protein binding)	00480(Glutathione metabolism)	K00799	EC:2.5.1.18
CsaV3_1G005420	CsGSTU18	CsaV3_1G005420.1	GO:0005515(protein binding)	00480(Glutathione metabolism)	K00799	EC:2.5.1.18
CsaV3_7G029060	CsGSTF2	CsaV3_7G029060.1	GO:0005515(protein binding)	00480(Glutathione metabolism)	K00799	EC:2.5.1.18
CsaV3_2G019530	CsGSTZ1	CsaV3_2G019530.1	GO:0003824(catalytic activity);GO:0005515(protein binding);GO:0005737(cytoplasm);GO:0009072(aromatic amino acid family metabolic process)	00350(Tyrosine metabolism)	K01800	EC:5.2.1.2
CsaV3_1G046320	CsGHR1	CsaV3_1G046320.1	GO:0004364(glutathione transferase activity);GO:0005515(protein binding);GO:0006749(glutathione metabolic process)	NA	NA	NA
CsaV3_2G024290	CsGHR3	CsaV3_2G024290.1	GO:0005515(protein binding);GO:0009055(electron transfer activity);GO:0015035(protein disulfide oxidoreductase activity);GO:0045454(cell redox homeostasis)	00590(Arachidonic acid metabolism)	K05309	EC:5.3.99.3
CsaV3_1G004390	CsGHR4	CsaV3_1G004390.1	GO:0005515(protein binding);GO:0009055(electron transfer activity);GO:0015035(protein disulfide oxidoreductase activity);GO:0045454(cell redox homeostasis)	00590(Arachidonic acid metabolism)	K05309	EC:5.3.99.3

## Sheet: L0_VS._L12 KEGG Enrichment
Gene_ID	Gene_Name	Transcript_ID	GO	KEGG	KO_ENTRY	EC
CsaV3_3G009990	CsGSTU1	CsaV3_3G009990.1	GO:0005515(protein binding)	00480(Glutathione metabolism)	K00799	EC:2.5.1.18
CsaV3_4G025760	CsGSTU2	CsaV3_4G025760.1	GO:0005515(protein binding)	00480(Glutathione metabolism)	K00799	EC:2.5.1.18
CsaV3_4G025680	CsGSTU5	CsaV3_4G025680.1	GO:0005515(protein binding)	00480(Glutathione metabolism)	K00799	EC:2.5.1.18
CsaV3_4G025770	CsGSTU6	CsaV3_4G025770.1	GO:0005515(protein binding)	00480(Glutathione metabolism)	K00799	EC:2.5.1.18
CsaV3_4G025690	CsGSTU7	CsaV3_4G025690.1	GO:0005515(protein binding)	00480(Glutathione metabolism)	K00799	EC:2.5.1.18
CsaV3_1G005440	CsGSTU9	CsaV3_1G005440.1	GO:0005515(protein binding)	00480(Glutathione metabolism)	K00799	EC:2.5.1.18
CsaV3_3G011460	CsGSTU11	CsaV3_3G011460.1	GO:0005515(protein binding)	00480(Glutathione metabolism)	K00799	EC:2.5.1.18
CsaV3_4G025750	CsGSTU12	CsaV3_4G025750.1	GO:0005515(protein binding)	00480(Glutathione metabolism)	K00799	EC:2.5.1.18
CsaV3_1G004150	CsGSTU13	CsaV3_1G004150.1	GO:0005515(protein binding)	00480(Glutathione metabolism)	K00799	EC:2.5.1.18
CsaV3_3G011450	CsGSTU14	CsaV3_3G011450.1	GO:0005515(protein binding)	00480(Glutathione metabolism)	K00799	EC:2.5.1.18
CsaV3_1G005420	CsGSTU18	CsaV3_1G005420.1	GO:0005515(protein binding)	00480(Glutathione metabolism)	K00799	EC:2.5.1.18
CsaV3_4G007700	CsGSTU21	CsaV3_4G007700.1	GO:0005515(protein binding)	00480(Glutathione metabolism)	K00799	EC:2.5.1.18
CsaV3_4G007690	CsGSTU22	CsaV3_4G007690.1	GO:0005515(protein binding)	00480(Glutathione metabolism)	K00799	EC:2.5.1.18
CsaV3_2G024500	CsGSTF1	CsaV3_2G024500.1	GO:0005515(protein binding)	00480(Glutathione metabolism)	K00799	EC:2.5.1.18
CsaV3_3G035350	CsGSTL4	CsaV3_3G035350.1	GO:0005515(protein binding)	00480(Glutathione metabolism)	K00799	EC:2.5.1.18
CsaV3_3G009690	CsGSTZ3	CsaV3_3G009690.1	GO:0003824(catalytic activity);GO:0005515(protein binding);GO:0005737(cytoplasm);GO:0009072(aromatic amino acid family metabolic process)	00350(Tyrosine metabolism)	K01800	EC:5.2.1.2
CsaV3_1G046320	CsGHR1	CsaV3_1G046320.1	GO:0004364(glutathione transferase activity);GO:0005515(protein binding);GO:0006749(glutathione metabolic process)	NA	NA	NA
CsaV3_2G024290	CsGHR3	CsaV3_2G024290.1	GO:0005515(protein binding);GO:0009055(electron transfer activity);GO:0015035(protein disulfide oxidoreductase activity);GO:0045454(cell redox homeostasis)	00590(Arachidonic acid metabolism)	K05309	EC:5.3.99.3
CsaV3_1G004390	CsGHR4	CsaV3_1G004390.1	GO:0005515(protein binding);GO:0009055(electron transfer activity);GO:0015035(protein disulfide oxidoreductase activity);GO:0045454(cell redox homeostasis)	00590(Arachidonic acid metabolism)	K05309	EC:5.3.99.3

## Sheet: L0_VS._L24 KEGG Enrichment
Gene_ID	Gene_Name	Transcript_ID	GO	KEGG	KO_ENTRY	EC
CsaV3_4G025760	CsGSTU2	CsaV3_4G025760.1	GO:0005515(protein binding)	00480(Glutathione metabolism)	K00799	EC:2.5.1.18
CsaV3_4G025680	CsGSTU5	CsaV3_4G025680.1	GO:0005515(protein binding)	00480(Glutathione metabolism)	K00799	EC:2.5.1.18
CsaV3_4G025770	CsGSTU6	CsaV3_4G025770.1	GO:0005515(protein binding)	00480(Glutathione metabolism)	K00799	EC:2.5.1.18
CsaV3_4G025690	CsGSTU7	CsaV3_4G025690.1	GO:0005515(protein binding)	00480(Glutathione metabolism)	K00799	EC:2.5.1.18
CsaV3_1G005440	CsGSTU9	CsaV3_1G005440.1	GO:0005515(protein binding)	00480(Glutathione metabolism)	K00799	EC:2.5.1.18
CsaV3_3G011460	CsGSTU11	CsaV3_3G011460.1	GO:0005515(protein binding)	00480(Glutathione metabolism)	K00799	EC:2.5.1.18
CsaV3_4G025750	CsGSTU12	CsaV3_4G025750.1	GO:0005515(protein binding)	00480(Glutathione metabolism)	K00799	EC:2.5.1.18
CsaV3_3G011450	CsGSTU14	CsaV3_3G011450.1	GO:0005515(protein binding)	00480(Glutathione metabolism)	K00799	EC:2.5.1.18
CsaV3_1G005420	CsGSTU18	CsaV3_1G005420.1	GO:0005515(protein binding)	00480(Glutathione metabolism)	K00799	EC:2.5.1.18
CsaV3_4G007720	CsGSTU20	CsaV3_4G007720.1	GO:0005515(protein binding)	00480(Glutathione metabolism)	K00799	EC:2.5.1.18
CsaV3_4G007690	CsGSTU22	CsaV3_4G007690.1	GO:0005515(protein binding)	00480(Glutathione metabolism)	K00799	EC:2.5.1.18
CsaV3_7G029060	CsGSTF2	CsaV3_7G029060.1	GO:0005515(protein binding)	00480(Glutathione metabolism)	K00799	EC:2.5.1.18
CsaV3_3G009690	CsGSTZ3	CsaV3_3G009690.1	GO:0003824(catalytic activity);GO:0005515(protein binding);GO:0005737(cytoplasm);GO:0009072(aromatic amino acid family metabolic process)	00350(Tyrosine metabolism)	K01800	EC:5.2.1.2
CsaV3_4G028000	CsTCHQD1	CsaV3_4G028000.1	GO:0005515(protein binding)	NA	NA	NA
CsaV3_1G046320	CsGHR1	CsaV3_1G046320.1	GO:0004364(glutathione transferase activity);GO:0005515(protein binding);GO:0006749(glutathione metabolic process)	NA	NA	NA
CsaV3_2G024290	CsGHR3	CsaV3_2G024290.1	GO:0005515(protein binding);GO:0009055(electron transfer activity);GO:0015035(protein disulfide oxidoreductase activity);GO:0045454(cell redox homeostasis)	00590(Arachidonic acid metabolism)	K05309	EC:5.3.99.3
