# Supplementary material for: Genome-wide identification and expression analysis of glutathione S-transferase gene family to reveal their role in cold stress response in cucumber
Source: Front Genet. 2022 Sep 29;13:1009883. doi: 10.3389/fgene.2022.1009883 (PMC9556972; doi:10.3389/fgene.2022.1009883)
Supplement: Supplementary file 5 [file Table1.XLSX]

## Sheet: Sheet1
Primer infromation for RT-qPCR
CsGSTU5F	TTGCATATTGGATCCCAGCCAT
CsGSTU5R	TTGGGGGCAAAACCTGCTTC
CsGSTU6F	TTGGATCCCAGCCATTGAAGA
CsGSTU6R	AACTTGCAACTCGAAGTAGGC
CsGSTU9F	TCCCAATTGTATTCTCGTGGTT
CsGSTU9R	TGGTAGAAATCTTCGCCTAACG
CsGSTU11F	TTCCGGCAAGCTGCTGTGAT
CsGSTU11R	ATGATTTCTTCGCCATTTCCAGC
CsGSTU12F	AGGCAATAGGTGAGGCAAGG
CsGSTU12R	TTGAACACCAAAAGCTTCATCCA
CsGSTU18F	ATGGATTCTGGGCTTGTCCT
CsGSTU18R	GCTGATTCGCAAATGGGTCT
CsGSTF2F	AGCGGCTGTCGTACTAACAT
CsGSTF2R	CTCAACCACTGCAGGATCGG
CsGHR3F	CACCACCACCACCACTTACC
CsGHR3R	AGCCACAGAGACAAACCGAG
CsGHR4F	CTCTTCCGCCATCTCCACTC
CsGHR4R	GTAGAGCGACCGGAAAAGGA
